# Supplementary material for: Beyond the Usual Suspects: Unmasking Low-T2 Asthma in Children
Source: J Clin Med. 2026 Jan 22;15(2):907. doi: 10.3390/jcm15020907 (PMC12842524; doi:10.3390/jcm15020907)
Supplement: Supplementary file 1 [file jcm-15-00907-s001.zip]

Archive with 1 entries (1 files):
- jcm-4071949-supplementary.pdf
